# Supplementary material for: A Phase-Dependent Model of Sorghum (Sorghum bicolor) Cold Acclimation: Integrating Multi-Layered Networks and Alternative Splicing Signatures
Source: Biology (Basel). 2026 Mar 31;15(7):560. doi: 10.3390/biology15070560 (PMC13072016; doi:10.3390/biology15070560)
Supplement: Supplementary file 1 [file biology-15-00560-s001.zip]

Archive with 1 entries (1 files):
- biology-4208744-supplementary.xlsx
