# Supplementary material for: A Phase-Dependent Model of Sorghum (Sorghum bicolor) Cold Acclimation: Integrating Multi-Layered Networks and Alternative Splicing Signatures
Source: Biology (Basel). 2026 Mar 31;15(7):560. doi: 10.3390/biology15070560 (PMC13072016; doi:10.3390/biology15070560)
Supplement: Supplementary file 1 [file biology-15-00560-s001.zip › biology-4208744-supplementary.xlsx]

## Sheet: Figure S1, S2, S3, S4, S5
										Fig. S1. Scale-free topology fit index and mean connectivity plots for soft-threshold power selection.
										Fig. S2. Gene Dendrogram and Module Assignments.
										The hierarchical clustering dendrogram constructed based on gene similarity is shown. The color bars displayed at the bottom represent the module assignment of each gene.
										Fig. S3. Module–Trait Relationships.
										Module–trait relationship analysis showing the correlations between modules and phenotypic traits. Correlation coefficients and the corresponding p-values are indicated within each cell.
										Figure S4. Co-expression network of the green module highlighting the strong connectivity of SORBI_3003G396600 with SORBI_3006G143200 (RNA helicase) and SORBI_3002G234300 (nucleolar protein).
										Edges represent pairwise correlations with weights > 0.99, indicating high intra-modular connectivity. The network structure suggests potential involvement in chromatin- and nucleolus-associated regulatory processes.
										Figure S5. Network topology illustrating the connectivity patterns of SORBI_3003G282000 (SbeIF2α-1; eIF2α homolog) and related homologs within the co-expression network.
										SORBI_3003G282000 is positioned as a central node associated with protein synthesis regulation under stress conditions, whereas SORBI_3004G281800 does not exhibit a comparable direct connection.
										In addition, SORBI_3010G004300 and SORBI_3004G281800 are not directly linked within the network. Edges represent significant co-expression relationships based on the applied correlation threshold.

## Sheet: Table S1, S2, S3, S4, S5
									Table S1. Representative distribution of major TF families across time points (6, 12, and 24 h) and their intersections (filtered by adj p < 0.01).
									6h		12h		24 h		6,12 and 24
									TF Families	item	TF Families	item	TF Families	item	TF Families	item
									bHLH transcription factor	11	bZIP transcription factor	15	AP2/ERF-ERF transcription factor	15	AP2/ERF-ERF transcription factor	26
									WRKY transcription factor	10	bHLH transcription factor	12	MYB transcription factor	9	NAC transcription factor	18
									MYB transcription factor	8	C2H2 transcription factor	8	bHLH transcription factor	9	WRKY transcription factor	14
									B3 transcription factor	7	FAR1 transcription factor	6	GRAS transcription factor	8	bHLH transcription factor	13
									NAC transcription factor	6	zf-HD transcription factor	6	GARP-G2-like transcription factor	8	C3H transcription factor	10
									GRAS transcription factor	6	MYB transcription factor	5	MYB-related transcription factor	7	C2H2 transcription factor	10
									HB-HD-ZIP transcription factor	6	WRKY transcription factor	5	bZIP transcription factor	7	MYB transcription factor	8
									bZIP transcription factor	6	AP2/ERF-AP2 transcription factor	4	WRKY transcription factor	6	GRAS transcription factor	6
									AP2/ERF-ERF transcription factor	5	AP2/ERF-ERF transcription factor	4	C2H2 transcription factor	6	HB-HD-ZIP transcription factor	5
									C3H transcription factor	5	SBP transcription factor	4	HB-HD-ZIP transcription factor	5	bZIP transcription factor	4
									MADS-MIKC transcription factor	4	GRAS transcription factor	3	HB-BELL transcription factor	4	HSF transcription factor	4
									GARP-G2-like transcription factor	4	NAC transcription factor	3	Trihelix transcription factor	4	MYB-related transcription factor	4
									Table S2: Topological Hub Genes in WGCNA
									GeneID_Ensembl	Mean_Control_6h	Mean_Cold_6h	Mean_Control_12h	Mean_Cold_12h	Mean_Control_24h	Mean_Cold_24h	moduleColor	isHub	kTotal	kWithin	kOut	bestKME_Mod	bestKME_Value	eigengeneValue	moduleRGB	Has_Splicing	Splicing_Types	Splicing_Conditions	Gene ID	Transcript ID	family name	TFs/Kinases/Regulators	LFC_6h	padj_6h	LFC_12h	padj_12h	LFC_24h	padj_24h	Cluster	Ranking	TranscriptID	InterPro ID(s)	InterPro Short Description(s)	InterPro Description(s)
									SORBI_3001G074700	11.2637	10.5209	11.2842	9.93729	10.9105	9.6441	black	Hub	12259.7	4354.61	7905.08	kMEblack	0.99602	0.99602	0,0,0	NO	None	None	NA	NA	NA	NA			-1.3593	7.51e-45	-1.28795	3.07e-44	NA	NA	EER93378	IPR001349, IPR036418	Cyt_c_oxidase_su6a, Cyt_c_oxidase_su6a_sf	Cytochrome c oxidase, subunit VIa, Cytochrome c oxidase, subunit VIa superfamily
									SORBI_3007G018700	8.84448	10.4244	9.12467	10.763	8.65401	9.28574	blue	Hub	12015.3	4345.08	7670.27	kMEblue	0.994184	0.994184	0,0,255	NO	None	None	NA	NA	NA	NA	1.60371	3.86e-44	1.66354	4.74e-68			NA	NA	KXG24277	IPR001752, IPR019821, IPR027417, IPR027640, IPR036961	Kinesin_motor_dom, Kinesin_motor_CS, P-loop_NTPase, Kinesin-like_fam, Kinesin_motor_dom_sf	Kinesin motor domain, Kinesin motor domain conserved site, P-loop containing nucleoside triphosphate hydrolase, Kinesin-like protein, Kinesin motor domain superfamily
									SORBI_3005G044101	3.24712	4.49514	2.91274	6.48958	3.55861	7.85754	pink	Hub	12730.6	3713.75	9016.87	kMEpink	0.996299	0.996299	255,192,203	NO	None	None	NA	NA	NA	NA	2.78133	0.00101126	6.67164	8.58e-15	8.0497	1.04e-24	NA	NA	OQU82909	NA	NA	NA
									SORBI_3001G445900	10.8607	9.68005	10.8985	10.9012	10.6715	12.0293	tan	Hub	12931.2	351.901	12579.3	kMEtan	0.982601	0.982601	210,180,140	YES	MXE	12h;24h	NA	NA	NA	NA	-1.19853	7.4e-25			1.37891	1.54e-22	NA	NA	EER92600	IPR001128, IPR002401, IPR036396	Cyt_P450, Cyt_P450_E_grp-I, Cyt_P450_sf	Cytochrome P450, Cytochrome P450 E-class group I, Cytochrome P450 superfamily
									SORBI_3004G059800	8.98808	10.882	9.02826	8.27125	8.67813	8.58838	cyan	Hub	12217.1	229.948	11987.2	kMEcyan	0.982277	0.982277	0,255,255	NO	None	None	NA	NA	NA	NA	1.90964	5.09e-56					NA	NA	EES04614	IPR003445, IPR051143	Cat_transpt, TrkH_K-transport	Cation transporter, TrkH Potassium Transport
									SORBI_3004G214300	3.08896	3.08896	2.91274	2.91274	3.55861	4.00675	turquoise	Hub	13166	3796.6	9369.42	kMEturquoise	0.980838	0.980838	64,224,208	NO	None	None	Sobic.004G214300	Sobic.004G214300.1.p	AP2/ERF-AP2 transcription factor	TF							NA	NA	KXG30667	IPR001471, IPR016177, IPR036955	AP2/ERF_dom, DNA-bd_dom_sf, AP2/ERF_dom_sf	AP2/ERF domain, DNA-binding domain superfamily, AP2/ERF domain superfamily
									SORBI_3003G208300	9.85737	6.52069	10.0482	6.06632	9.79576	9.55528	green	Hub	12891.8	3558.67	9333.17	kMEgreen	0.992505	0.992505	0,255,0	NO	None	None	NA	NA	NA	NA	-3.56168	1.77e-129	-4.27267	1.88e-158			NA	NA	EES03220	IPR002885, IPR011990, IPR052308	Pentatricopeptide_repeat, TPR-like_helical_dom_sf, PPR_domain-containing	Pentatricopeptide repeat, Tetratricopeptide-like helical domain superfamily, Pentatricopeptide repeat domain-containing protein
									SORBI_3007G009200	14.814	15.5765	14.8232	15.0726	14.1077	12.8485	greenyellow	Hub	11810.5	1255.66	10554.9	kMEgreenyellow	0.989636	0.989636	173,255,47	NO	None	None	NA	NA	NA	NA					-1.26239	1.79e-32	NA	NA	EES14387	IPR000850, IPR006259, IPR027417, IPR033690	Adenylat/UMP-CMP_kin, Adenyl_kin_sub, P-loop_NTPase, Adenylat_kinase_CS	Adenylate kinase/UMP-CMP kinase, Adenylate kinase subfamily, P-loop containing nucleoside triphosphate hydrolase, Adenylate kinase conserved site
									SORBI_3009G182200	9.59479	8.57267	9.61255	9.84491	9.19948	9.2344	lightcyan	Hub	12365	248.453	12116.6	kMElightcyan	0.980198	0.980198	224,255,255	NO	None	None	NA	NA	NA	NA	-1.05295	1.59e-16					NA	NA	KXG22255	IPR004853, IPR050186	Sugar_P_trans_dom, TPT_transporter	Sugar phosphate transporter domain, Triose Phosphate/Phosphate Translocator
									SORBI_3002G343700	8.48425	7.54814	8.80277	8.58975	7.79935	6.76136	salmon	Hub	11946.4	252.958	11693.5	kMEsalmon	0.978936	0.978936	250,128,114	NO	None	None	NA	NA	NA	NA					-1.21259	1.36e-07	NA	NA	EER99570	NA	NA	NA
									Table S3: High-confidence transcription factors (TFs) associated with the cold stress response in Sorghum bicolor.
									TFs were selected based on stringent criteria (kME > 0.90 and padj < 0.01), integrating differential expression and network topology to identify central regulatory hubs across 6 h, 12 h, and 24 h cold exposure.
									GeneID_Ensembl	Mean_Control_6h	Mean_Cold_6h	Mean_Control_12h	Mean_Cold_12h	Mean_Control_24h	Mean_Cold_24h	moduleColor	isHub	kTotal	kWithin	kOut	bestKME_Mod	bestKME_Value	eigengeneValue	moduleRGB	Has_Splicing	Splicing_Types	Splicing_Conditions	Gene ID	Transcript ID	family name	TFs/Kinases/Regulators	LFC_6h	padj_6h	LFC_12h	padj_12h	LFC_24h	padj_24h	Cluster	Ranking
									SORBI_3004G036900	8.79677	10.0446	9.07458	10.0063	8.71441	9.254	blue	Non-Hub	12036.3	4287.8	7748.51	kMEblue	0.968286	0.968286	0,0,255	YES	SE	12h;24h	Sobic.004G036900	Sobic.004G036900.1.p	SBP transcription factor	TF	1.27043	4.98e-29	0	0	0	0	6h	1
									SORBI_3003G406800	9.36116	10.3801	9.45458	9.99896	8.99376	9.37888	blue	Non-Hub	11985.6	4181.25	7804.31	kMEblue	0.912637	0.912637	0,0,255	YES	SE	12h;6h	Sobic.003G406800	Sobic.003G406800.1.p	MADS-M-type transcription factor	TF	1.03627	5.73e-19	0	0	0	0	6h	1
									SORBI_3006G058400	7.02068	8.53789	7.27333	8.88688	6.81061	7.12158	blue	Non-Hub	11966.8	4297.79	7668.98	kMEblue	0.967328	0.967328	0,0,255	YES	A5SS	12h	Sobic.006G058400	Sobic.006G058400.1.p	Trihelix transcription factor	TF	1.62837	3.92e-19	1.7002	4.41e-25	0	0	6h+12h	2
									SORBI_3003G002600	10.796	12.1148	10.8647	11.8884	10.5569	11.2875	blue	Non-Hub	12121	4253.2	7867.82	kMEblue	0.952213	0.952213	0,0,255	YES	MXE;SE	12h;24h	Sobic.003G002600	Sobic.003G002600.1.p	GARP-G2-like transcription factor	TF	1.32221	2.52e-49	1.02818	2.06e-37	0	0	6h+12h	2
									SORBI_3006G281900	6.32601	7.7636	6.71942	8.21999	6.46252	6.93562	blue	Non-Hub	12056.2	4240.76	7815.44	kMEblue	0.941644	0.941644	0,0,255	YES	A5SS	12h	Sobic.006G281900	Sobic.006G281900.1.p	NAC transcription factor	TF	1.6353	1.28e-09	1.63063	6e-21	0	0	6h+12h	2
									SORBI_3004G283000	10.4817	11.2039	10.3035	11.4785	10.1546	10.7671	blue	Non-Hub	12148.6	4281.66	7866.9	kMEblue	0.964807	0.964807	0,0,255	NO	None	None	Sobic.004G283000	Sobic.004G283000.1.p	C3H transcription factor	TF	0	0	1.18173	2.59e-39	0	0	12h	3
									SORBI_3002G161800	10.1148	10.8664	10.1153	11.4213	9.55585	10.4164	blue	Non-Hub	12074.5	4273.37	7801.15	kMEblue	0.958025	0.958025	0,0,255	NO	None	None	Sobic.002G161800	Sobic.002G161800.1.p	GARP-G2-like transcription factor	TF	0	0	1.31641	3.85e-53	0	0	12h	3
									SORBI_3006G240700	8.97721	9.72366	9.25593	10.9105	8.52897	9.35958	blue	Non-Hub	12048.8	4167.69	7881.15	kMEblue	0.900803	0.900803	0,0,255	YES	SE	12h;24h;6h	Sobic.006G240700	Sobic.006G240700.1.p	AP2/ERF-AP2 transcription factor	TF	0	0	1.66676	2.72e-37	0	0	12h	3
									SORBI_3005G018700	6.50709	7.13007	6.17987	8.47493	6.4526	8.8359	pink	Non-Hub	12655	3682.13	8972.89	kMEpink	0.979821	0.979821	255,192,203	NO	None	None	Sobic.005G018700	Sobic.005G018700.1.p	NAC transcription factor	TF	0	0	2.53151	2.14e-37	2.71373	1.23e-32	12h+24h	4
									SORBI_3009G100500	12.0699	12.4588	11.9442	13.5734	11.8392	14.2874	pink	Non-Hub	12706.5	3671.05	9035.47	kMEpink	0.97474	0.97474	255,192,203	NO	None	None	Sobic.009G100500	Sobic.009G100500.1.p	WRKY transcription factor	TF	0	0	1.63719	1.57e-52	2.44488	7.33e-132	12h+24h	4
									SORBI_3002G021300	3.91574	3.89684	3.32524	5.43084	3.73777	6.47443	pink	Non-Hub	12817.6	3644.03	9173.55	kMEpink	0.953058	0.953058	255,192,203	NO	None	None	Sobic.002G021300	Sobic.002G021300.1.p	bZIP transcription factor	TF	0	0	4.21056	1.52e-08	5.78048	5.11e-16	12h+24h	4
									SORBI_3009G034800	8.42453	9.24256	8.51753	10.596	8.35226	10.4752	pink	Non-Hub	12521.2	3631.79	8889.39	kMEpink	0.952309	0.952309	255,192,203	YES	A5SS	24h	Sobic.009G034800	Sobic.009G034800.1.p	WRKY transcription factor	TF	0	0	2.12487	1.39e-66	2.18522	2.85e-53	12h+24h	4
									SORBI_3003G411900	13.369	13.7011	13.2217	14.1963	12.9598	14.5107	pink	Non-Hub	12587.9	3607.24	8980.69	kMEpink	0.940089	0.940089	255,192,203	YES	MXE	24h	Sobic.003G411900	Sobic.003G411900.1.p	B3-ARF transcription factor	TF	0	0	0	0	1.55063	1.34e-65	24h	5
									SORBI_3004G332900	9.68034	8.96019	9.72044	10.0297	9.50523	13.7031	turquoise	Non-Hub	12988.5	3258.86	9729.62	kMEtan	0.906704	0.654946	64,224,208	YES	SE	24h	Sobic.004G332900	Sobic.004G332900.1.p	DBP transcription factor	TF	0	0	0	0	4.23665	6.68e-196	24h	5
									SORBI_3003G286400	3.24712	3.70017	3.17528	4.05075	3.55861	5.0564	pink	Non-Hub	12858.8	3581.45	9277.36	kMEpink	0.906639	0.906639	255,192,203	NO	None	None	Sobic.003G286400	Sobic.003G286400.1.p	OFP transcription factor	TF	0	0	0	0	4.53074	5.56e-06	24h	5
									SORBI_3006G115200	5.19977	4.11008	5.29109	5.82629	5.13982	6.32784	tan	Non-Hub	12818.2	344.914	12473.2	kMEtan	0.936356	0.936356	210,180,140	NO	None	None	Sobic.006G115200	Sobic.006G115200.1.p	MYB transcription factor	TF	-1.94439	0.000972	0	0	1.79013	3.65e-06	6h+24h	6
									SORBI_3008G179800	7.51184	4.85301	7.51582	7.14001	7.07542	11.71	turquoise	Non-Hub	13010.1	3222.54	9787.56	kMEtan	0.968517	0.632291	64,224,208	NO	None	None	Sobic.008G179800	Sobic.008G179800.1.p	C2C2-GATA transcription factor	TF	-3.41676	1.38e-30	0	0	4.87419	2.33e-184	6h+24h	6
									SORBI_3003G286700	6.81702	5.74488	7.38886	8.02666	6.86563	10.5454	tan	Non-Hub	12896.9	347.997	12548.9	kMEtan	0.958671	0.958671	210,180,140	NO	None	None	Sobic.003G286700	Sobic.003G286700.1.p	HSF transcription factor	TF	-1.27518	9.34e-06	0	0	3.95064	5.67e-94	6h+24h	6
									SORBI_3001G102300	12.0819	13.2732	12.4891	13.2701	11.6842	12.779	blue	Non-Hub	12115.8	4174.12	7941.69	kMEblue	0.910336	0.910336	0,0,255	NO	None	None	Sobic.001G102300	Sobic.001G102300.1.p	HB-BELL transcription factor	TF	1.19577	1.65e-35	0	0	1.08854	1.15e-19	6h+24h	6
									SORBI_3001G035100	4.55017	7.66004	4.47297	9.84763	4.65648	12.0793	pink	Non-Hub	12664.8	3692.48	8972.35	kMEpink	0.985741	0.985741	255,192,203	NO	None	None	Sobic.001G035100	Sobic.001G035100.1.p	C2H2 transcription factor	TF	4.08662	1.92e-37	6.43131	1.2e-101	9.04398	7.82e-216	6h+12h+24h	7
									SORBI_3002G080100	11.1485	12.4863	10.77	13.6117	10.9987	14.5111	pink	Non-Hub	12662.2	3687.3	8974.86	kMEpink	0.982833	0.982833	255,192,203	NO	None	None	Sobic.002G080100	Sobic.002G080100.1.p	NAC transcription factor	TF	1.33875	1.1e-49	2.84833	2.5e-252	3.52252	7.85e-294	6h+12h+24h	7
									SORBI_3002G174200	7.10744	8.17369	7.08874	9.94937	7.03114	10.3558	pink	Non-Hub	12611.1	3674.73	8936.33	kMEpink	0.977014	0.977014	255,192,203	NO	None	None	Sobic.002G174200	Sobic.002G174200.1.p	WRKY transcription factor	TF	1.14152	2.5e-09	2.99343	7.97e-111	3.5191	3.67e-102	6h+12h+24h	7
									SORBI_3009G160000	10.1438	11.6815	10.2135	12.6776	9.34966	10.6778	blue	Non-Hub	12056.1	4308.47	7747.64	kMEblue	0.975485	0.975485	0,0,255	NO	None	None	Sobic.009G160000	Sobic.009G160000.1.p	bHLH transcription factor	TF	1.55273	3.36e-45	2.46599	3.53e-114	1.36664	5.5e-20	6h+12h+24h	7
									SORBI_3007G211000	10.5511	11.7034	10.6852	12.8321	10.1946	11.1968	blue	Non-Hub	12105.5	4257.57	7847.93	kMEblue	0.94887	0.94887	0,0,255	YES	SE	24h	Sobic.007G211000	Sobic.007G211000.1.p	bHLH transcription factor	TF	1.16137	1.4e-34	2.15115	1.14e-111	1.01215	5.13e-24	6h+12h+24h	7
									SORBI_3006G192100	6.33608	10.2504	7.28262	13.3524	5.35601	13.7022	pink	Non-Hub	12473.6	3593.62	8880.02	kMEpink	0.931437	0.931437	255,192,203	YES	MXE;SE	12h;24h;6h	Sobic.006G192100	Sobic.006G192100.1.p	MYB-related transcription factor	TF	4.18671	2.38e-117	6.18778	0	8.84	4.1e-85	6h+12h+24h	7
									SORBI_3001G481400	7.72213	10.3825	8.08208	11.1266	8.1858	9.56217	blue	Non-Hub	12237.9	4186.24	8051.65	kMEblue	0.916901	0.916901	0,0,255	NO	None	None	Sobic.001G481400	Sobic.001G481400.1.p	AP2/ERF-ERF transcription factor	TF	2.72906	3.32e-93	3.03923	4.84e-47	1.44866	7.81e-19	6h+12h+24h	7
									SORBI_3003G396600	9.03288	6.85226	9.09515	7.73656	8.70919	8.56265	green	Non-Hub	12755.1	3417.52	9337.62	kMEgreen	0.907368	0.907368	0,255,0	NO	None	None	Sobic.003G396600	Sobic.003G396600.1.p	C2H2 transcription factor	TF	-2.32754	2.5e-41	-1.42626	5.88e-17	0	0	6h+12h	2
									SORBI_3004G281800	10.1607	12.2977	10.1573	11.9787	9.69554	10.6582	blue	Non-Hub	12070.3	4305.44	7764.9	kMEblue	0.977203	0.977203	0,0,255	NO	None	None	Sobic.004G281800	Sobic.004G281800.1.p	MYB-related transcription factor	TF	2.14943	5.85e-146	1.83355	6.73e-113	0	0	6h+12h	2
									SORBI_3010G004300	10.3726	11.6239	10.3835	11.8881	10.0069	10.3746	blue	Non-Hub	11972.3	4338.6	7633.65	kMEblue	0.989633	0.989633	0,0,255	NO	None	None	Sobic.010G004300	Sobic.010G004300.1.p	MYB-related transcription factor	TF	1.25923	1.09e-51	1.5095	1.78e-63	0	0	6h+12h	2
									Table S4: High-confidence TRs and PKs associated with the cold stress response in Sorghum bicolor.
									Genes were selected based on stringent criteria (kME > 0.90 and padj < 0.01), integrating differential expression and network topology to identify central regulatory hubs across 6 h, 12 h, and 24 h cold exposure.
									GeneID_Ensembl	Mean_Control_6h	Mean_Cold_6h	Mean_Control_12h	Mean_Cold_12h	Mean_Control_24h	Mean_Cold_24h	moduleColor	isHub	kTotal	kWithin	kOut	bestKME_Mod	bestKME_Value	eigengeneValue	moduleRGB	Has_Splicing	Splicing_Types	Splicing_Conditions	Gene ID	Transcript ID	family name	TFs/Kinases/Regulators	LFC_6h	padj_6h	LFC_12h	padj_12h	LFC_24h	padj_24h	Cluster	Ranking
									SORBI_3002G299600	7.89385	8.88936	7.90565	7.64283	7.72918	7.54089	cyan	Non-Hub	12120.9	225.995	11894.9	kMEcyan	0.943915	0.943915	0,255,255	NO	None	None	Sobic.002G299600	Sobic.002G299600.1.p	CMGC_SRPK (SR Protein Kinase; phosphorylates SR splicing factors)	PK CMGC_SRPK	1.04378	1.69e-13	0	0	0	0	6h	1
									SORBI_3002G390100	12.6092	13.8325	12.6135	12.2348	12.0485	12.6526	cyan	Non-Hub	12252.1	223.754	12028.4	kMEcyan	0.928363	0.928363	0,255,255	NO	None	None	Sobic.002G390100	Sobic.002G390100.1.p	CAMK_CAMKL-CHK1 (CAMK-Like, Checkpoint Kinase 1)	PK CAMK_CAMKL-CHK1	1.2223	8.41e-57	0	0	0	0	6h	1
									SORBI_3001G014200	10.8462	11.8601	10.8913	10.9152	10.7242	10.8161	cyan	Non-Hub	12118.4	223.868	11894.5	kMEcyan	0.923791	0.923791	0,255,255	NO	None	None	Sobic.001G014200	Sobic.001G014200.1.p	CMGC_RCK (CMGC, ros cross-hybridizing kinase)	PK CMGC_RCK	1.01895	2.69e-37	0	0	0	0	6h	1
									SORBI_3010G167500	11.2606	9.763	11.0845	11.403	10.6347	10.2521	lightcyan	Non-Hub	12255.2	241.096	12014.1	kMElightcyan	0.915736	0.915736	224,255,255	NO	None	None	Sobic.010G167500	Sobic.010G167500.1.p	RLK-Pelle_LRR-XI-1 (receptor-like kinase/Pelle, leucine-rich repeat-XI-1)	PK RLK-Pelle_LRR-XI-1	-1.51044	2.52e-47	0	0	0	0	6h	1
									SORBI_3001G361700	9.61422	11.6902	10.116	9.98649	9.68548	9.64675	cyan	Non-Hub	12069.7	222.605	11847.1	kMEcyan	0.908665	0.908665	0,255,255	NO	None	None	Sobic.001G361700	Sobic.001G361700.1.p	IWS1 transcriptional regulator	Regulator	2.0787	3.58e-57	0	0	0	0	6h	1
									SORBI_3008G046800	10.7204	12.0329	10.7906	12.1114	10.5207	11.0115	blue	Non-Hub	12037.1	4340.21	7696.88	kMEblue	0.992913	0.992913	0,0,255	NO	None	None	Sobic.008G046800	Sobic.008G046800.1.p	TKL-Pl-4 (Plant-specific 4)	PK TKL-Pl-4	1.31777	6.89e-37	1.32603	8.14e-57	0	0	6h+12h	2
									SORBI_3003G282000	11.0268	12.8434	10.9764	13.5641	10.475	11.4341	blue	Non-Hub	12046.3	4338.38	7707.95	kMEblue	0.990972	0.990972	0,0,255	YES	SE	24h	Sobic.003G282000	Sobic.003G282000.1.p	PEK_PEK (Pancreatic eukaryotic initiation factor-2alpha kinase)	PK PEK_PEK	1.82209	9.13e-103	2.59382	5.17e-227	0	0	6h+12h	2
									SORBI_3001G374100	9.85049	11.4409	10.0997	11.6086	9.68682	10.5556	blue	Non-Hub	12090.2	4316.29	7773.95	kMEblue	0.982363	0.982363	0,0,255	NO	None	None	Sobic.001G374100	Sobic.001G374100.1.p	Jumonji transcriptional regulator	Regulator	1.60337	6.29e-54	1.5167	2.85e-57	0	0	6h+12h	2
									SORBI_3001G414000	10.5296	8.87678	10.522	8.92111	10.3462	10.3711	green	Non-Hub	12890.3	3533.61	9356.69	kMEgreen	0.978116	0.978116	0,255,0	NO	None	None	Sobic.001G414000	Sobic.001G414000.1.p	RLK-Pelle_CrRLK1L-1 (receptor-like kinase/Pelle, Catharanthus roseus RLK1-like)	PK RLK-Pelle_CrRLK1L-1	-1.67482	4.07e-47	-1.62711	9.87e-58	0	0	6h+12h	2
									SORBI_3001G168400	8.9586	10.1851	9.07295	10.6298	8.47559	8.95119	blue	Non-Hub	11954.1	4311.88	7642.26	kMEblue	0.975145	0.975145	0,0,255	NO	None	None	Sobic.001G168400	Sobic.001G168400.1.p	CAMK_OST1L (open stomata-like kinase)	PK CAMK_OST1L	1.25948	1.77e-21	1.56273	7.23e-21	0	0	6h+12h	2
									SORBI_3004G031700	9.67865	11.1725	9.76728	11.7152	9.66265	10.3363	blue	Non-Hub	12106.9	4301.11	7805.8	kMEblue	0.973726	0.973726	0,0,255	NO	None	None	Sobic.004G031700	Sobic.004G031700.1.p	PHD transcriptional regulator	Regulator	1.51048	6.46e-53	1.96457	1.32e-98	0	0	6h+12h	2
									SORBI_3003G193200	10.1574	8.88224	10.2688	8.62163	10.2188	9.70711	green	Non-Hub	12786.5	3525.59	9260.87	kMEgreen	0.970747	0.970747	0,255,0	NO	None	None	Sobic.003G193200	Sobic.003G193200.1.p	RLK-Pelle_SD-2b (receptor-like kinase/Pelle, S Domain 2b)	PK RLK-Pelle_SD-2b	-1.30115	3.66e-26	-1.67431	1.87e-35	0	0	6h+12h	2
									SORBI_3006G054700	8.48704	5.85466	8.75643	5.5069	8.22173	8.94868	green	Non-Hub	12939.1	3498.87	9440.28	kMEgreen	0.953168	0.953168	0,255,0	YES	RI	24h	Sobic.006G054700	Sobic.006G054700.1.p	RLK-Pelle_RLCK-VIIa-1 (receptor-like kinase/Pelle, Receptor Like Cytoplasmic Kinase-VIIa-1)	PK RLK-Pelle_RLCK-VIIa-1	-2.97238	5.36e-46	-3.64631	3.92e-63	0	0	6h+12h	2
									SORBI_3010G186300	7.20373	8.49876	7.21417	8.17712	6.69145	7.42971	blue	Non-Hub	12048.1	4256.81	7791.25	kMEblue	0.952315	0.952315	0,0,255	YES	SE	12h	Sobic.010G186300	Sobic.010G186300.1.p	CAMK_CAMKL-CHK1 (CAMK-Like, Checkpoint Kinase 1)	PK CAMK_CAMKL-CHK1	1.38758	2.52e-19	1.03415	9.33e-10	0	0	6h+12h	2
									SORBI_3003G051100	8.36224	9.82747	8.63311	11.5488	7.945	8.77633	blue	Non-Hub	12022.9	4255.22	7767.67	kMEblue	0.945244	0.945244	0,0,255	NO	None	None	Sobic.003G051100	Sobic.003G051100.1.p	RLK-Pelle_LRR-II (receptor-like kinase/Pelle, leucine-rich repeat-II)	PK RLK-Pelle_LRR-II	1.50284	6.41e-29	2.95549	2.76e-138	0	0	6h+12h	2
									SORBI_3005G213200	6.35986	8.23562	6.60974	10.4068	5.87089	6.4124	blue	Non-Hub	11982.5	4241.59	7740.91	kMEblue	0.937292	0.937292	0,0,255	NO	None	None	Sobic.005G213200	Sobic.005G213200.1.p	TKL_CTR1-DRK-2 (CTR1-DRK-2)	PK TKL_CTR1-DRK-2	2.08661	2.18e-27	3.99722	2.25e-154	0	0	6h+12h	2
									SORBI_3002G404700	11.8674	13.1368	11.8109	12.9066	11.655	12.5491	blue	Non-Hub	12238.8	4178.42	8060.37	kMEblue	0.916498	0.916498	0,0,255	YES	SE	24h	Sobic.002G404700	Sobic.002G404700.1.p	SNF2 transcriptional regulator	Regulator	1.26972	1.28e-52	1.09328	2.93e-30	0	0	6h+12h	2
									SORBI_3002G313700	8.458	6.94378	8.3666	7.31961	8.78217	8.97096	green	Non-Hub	13050.2	3450.23	9599.98	kMEgreen	0.915422	0.915422	0,255,0	NO	None	None	Sobic.002G313700	Sobic.002G313700.1.p	BUB (Mitotic checkpoint serine/threonine-protein kinase BUB1 (budding uninhibited by benzimidazoles 1))	PK BUB	-1.63754	9.13e-24	-1.11973	4.02e-12	0	0	6h+12h	2
									SORBI_3001G334700	8.55175	9.51336	8.73973	9.87513	8.50484	8.90455	blue	Non-Hub	12042	4311.68	7730.34	kMEblue	0.977442	0.977442	0,0,255	YES	RI	6h	Sobic.001G334700	Sobic.001G334700.1.p	RLK-Pelle_WAK (receptor-like kinase/Pelle, Wall Associated Kinase)	PK RLK-Pelle_WAK	0	0	1.16277	9.01e-25	0	0	12h	3
									SORBI_3004G143300	10.5796	11.3257	10.5881	11.9388	10.1001	10.5933	blue	Non-Hub	11980.7	4300.6	7680.08	kMEblue	0.969201	0.969201	0,0,255	NO	None	None	Sobic.004G143300	Sobic.004G143300.1.p	ARID transcriptional regulator	Regulator	0	0	1.35862	2.07e-58	0	0	12h	3
									SORBI_3002G033500	7.48311	8.23114	7.55109	8.52071	7.22405	7.71509	blue	Non-Hub	12045.6	4294.66	7750.93	kMEblue	0.96913	0.96913	0,0,255	YES	SE	24h	Sobic.002G033500	Sobic.002G033500.1.p	Rcd1-like transcriptional regulator	Regulator	0	0	1.02401	2.01e-12	0	0	12h	3
									SORBI_3003G229400	9.99331	10.5213	9.86366	11.0482	9.66801	10.1709	blue	Non-Hub	12101.9	4267.73	7834.18	kMEblue	0.954848	0.954848	0,0,255	NO	None	None	Sobic.003G229400	Sobic.003G229400.1.p	CMGC_MAPK (Mitogen Activated Protein Kinase)	PK CMGC_MAPK	0	0	1.19613	1.49e-42	0	0	12h	3
									SORBI_3001G440500	9.36303	10.2791	9.25311	10.9177	8.95022	8.91891	blue	Non-Hub	11925.7	4228.76	7696.9	kMEblue	0.929436	0.929436	0,0,255	NO	None	None	Sobic.001G440500	Sobic.001G440500.1.p	RLK-Pelle_RLCK-VI (receptor-like kinase/Pelle, Receptor Like Cytoplasmic Kinase-VI)	PK RLK-Pelle_RLCK-VI	0	0	1.6906	2.46e-47	0	0	12h	3
									SORBI_3002G173400	6.78868	6.43673	6.93668	5.82471	6.51821	5.84331	black	Non-Hub	12292.9	4179.18	8113.74	kMEblack	0.906101	0.906101	0,0,0	YES	A5SS	12h	Sobic.002G173400	Sobic.002G173400.1.p	Others transcriptional regulator	Regulator	0	0	-1.32423	2.06e-07	0	0	12h	3
									SORBI_3003G395400	8.63673	9.56284	9.06676	12.2578	8.58782	13.6011	pink	Non-Hub	12679.7	3671.87	9007.81	kMEpink	0.97514	0.97514	255,192,203	YES	MXE;SE	24h;6h	Sobic.003G395400	Sobic.003G395400.1.p	TAZ transcriptional regulator	Regulator	0	0	3.19636	1.5e-108	5.08793	0	12h+24h	4
									SORBI_3004G240100	3.40903	3.76968	3.4944	4.82571	3.69324	5.72603	pink	Non-Hub	12776.4	3647.51	9128.85	kMEpink	0.954567	0.954567	255,192,203	NO	None	None	Sobic.004G240100	Sobic.004G240100.1.p	PEK_PEK (Pancreatic eukaryotic initiation factor-2alpha kinase)	PK PEK_PEK	0	0	3.03452	0.000134	5.11963	1.21e-09	12h+24h	4
									SORBI_3004G103200	3.40903	4.09831	3.24224	5.72448	3.55861	5.60967	pink	Non-Hub	12580.7	3628.05	8952.62	kMEpink	0.946064	0.946064	255,192,203	NO	None	None	Sobic.004G103200	Sobic.004G103200.1.p	RLK-Pelle_SD-2b (receptor-like kinase/Pelle, S Domain 2b)	PK RLK-Pelle_SD-2b	0	0	4.92467	9.24e-11	5.47054	3.19e-09	12h+24h	4
									SORBI_3006G231600	8.40954	7.52781	8.318	7.37169	8.46322	6.54404	black	Non-Hub	12256.8	4244.96	8011.87	kMEblack	0.941076	0.941076	0,0,0	NO	None	None	Sobic.006G231600	Sobic.006G231600.1.p	GNAT transcriptional regulator	Regulator	0	0	-1.0017	3.85e-09	-2.18438	4.29e-28	12h+24h	4
									SORBI_3002G328400	7.85693	8.20977	7.86195	9.63706	7.87243	9.40786	pink	Non-Hub	12552.2	3607	8945.21	kMEpink	0.934693	0.934693	255,192,203	YES	SE	12h;24h	Sobic.002G328400	Sobic.002G328400.1.p	RLK-Pelle_DLSV (receptor-like kinase/Pelle, DUF26,SD-1, LRR-VIII and VWA, a moss-specific new RLK subfamily)	PK RLK-Pelle_DLSV	0	0	1.83052	1.77e-39	1.64593	7.46e-19	12h+24h	4
									SORBI_3003G383100	3.47504	3.55395	3.13846	5.14712	3.55861	5.34738	pink	Non-Hub	12707.4	3613.22	9094.19	kMEpink	0.933987	0.933987	255,192,203	NO	None	None	Sobic.003G383100	Sobic.003G383100.1.p	STE_STE7 (MAP2K (MAP kinase kinase) genes, homologous to yeast Ste 7)	PK STE_STE7	0	0	4.1284	5.65e-07	5.06999	9.68e-08	12h+24h	4
									SORBI_3007G160600	8.44593	9.30091	8.30141	9.6722	7.97858	9.00642	blue	Non-Hub	12205.2	4207.42	7997.73	kMEblue	0.928139	0.928139	0,0,255	NO	None	None	Sobic.007G160600	Sobic.007G160600.1.p	CAMK_CDPK (calcium-dependent protein kinases)	PK CAMK_CDPK	0	0	1.40873	9.29e-32	1.10153	1.04e-10	12h+24h	4
									SORBI_3008G018100	3.69952	4.13233	3.52753	5.27003	3.79031	5.4103	pink	Non-Hub	12630.4	3577.6	9052.77	kMEpink	0.912884	0.912884	255,192,203	NO	None	None	Sobic.008G018100	Sobic.008G018100.1.p	SET transcriptional regulator	Regulator	0	0	3.11786	4.88e-06	3.87356	1.66e-06	12h+24h	4
									SORBI_3002G363700	6.26683	6.60076	6.20913	6.99023	6.1817	7.31697	pink	Non-Hub	12665.4	3651.47	9013.89	kMEpink	0.961004	0.961004	255,192,203	NO	None	None	Sobic.002G363700	Sobic.002G363700.1.p	SNF2 transcriptional regulator	Regulator	0	0	0	0	1.40565	8.74e-10	24h	5
									SORBI_3004G279100	10.4734	9.76531	10.2567	10.8339	10.0171	11.5315	pink	Non-Hub	12841.9	3355.03	9486.9	kMEtan	0.942147	0.777931	255,192,203	NO	None	None	Sobic.004G279100	Sobic.004G279100.1.p	CAMK_CDPK (calcium-dependent protein kinases)	PK CAMK_CDPK	0	0	0	0	1.5345	1.02e-73	24h	5
									SORBI_3009G122800	5.89205	6.21542	6.12086	6.5181	5.9848	7.16459	pink	Non-Hub	12762.5	3607.51	9154.96	kMEpink	0.931186	0.931186	255,192,203	YES	SE	12h	Sobic.009G122800	Sobic.009G122800.1.p	SET transcriptional regulator	Regulator	0	0	0	0	1.50752	2.06e-10	24h	5
									SORBI_3006G249000	3.08896	3.08896	2.91274	2.91274	3.55861	4.55795	turquoise	Non-Hub	13134	3696.95	9437.09	kMEturquoise	0.920112	0.920112	64,224,208	NO	None	None	Sobic.006G249000	Sobic.006G249000.1.p	RLK-Pelle_DLSV (receptor-like kinase/Pelle, DUF26,SD-1, LRR-VIII and VWA, a moss-specific new RLK subfamily)	PK RLK-Pelle_DLSV	0	0	0	0	3.34321	0.00225068	24h	5
									SORBI_3002G379400	11.2162	10.6294	10.9937	11.3782	10.8944	13.0707	pink	Non-Hub	12969.7	3369.56	9600.17	kMEtan	0.919268	0.780244	255,192,203	YES	MXE	12h	Sobic.002G379400	Sobic.002G379400.1.p	CAMK_OST1L (open stomata-like kinase)	PK CAMK_OST1L	0	0	0	0	2.17499	2.75e-78	24h	5
									SORBI_3001G039500	10.3488	9.96438	10.3778	10.9221	10.0741	12.4127	pink	Non-Hub	12891.8	3466.92	9424.93	kMEtan	0.918287	0.844121	255,192,203	YES	SE	24h	Sobic.001G039500	Sobic.001G039500.1.p	TKL-Pl-4 (Plant-specific 4)	PK TKL-Pl-4	0	0	0	0	2.36071	2.21e-203	24h	5
									SORBI_3010G174500	11.348	11.14	11.1722	12.1365	11.1314	12.3666	pink	Non-Hub	12709.6	3576.53	9133.11	kMEpink	0.916138	0.916138	255,192,203	YES	MXE;SE	24h	Sobic.010G174500	Sobic.010G174500.1.p	RLK-Pelle_RLCK-IXb (receptor-like kinase/Pelle, Receptor Like Cytoplasmic Kinase-IXb)	PK RLK-Pelle_RLCK-IXb	0	0	0	0	1.23259	1.92e-27	24h	5
									SORBI_3002G034700	11.6253	11.2459	11.6104	12.2353	11.6686	12.8076	pink	Non-Hub	12856.7	3440.75	9415.98	kMEtan	0.915141	0.8255	255,192,203	YES	SE	24h	Sobic.002G034700	Sobic.002G034700.1.p	CAMK_CAMKL-CHK1 (CAMK-Like, Checkpoint Kinase 1)	PK CAMK_CAMKL-CHK1	0	0	0	0	1.15209	1.37e-18	24h	5
									SORBI_3001G429300	9.79088	9.57483	9.798	10.732	9.51007	11.219	pink	Non-Hub	12720.3	3565.45	9154.89	kMEpink	0.911473	0.911473	255,192,203	YES	MXE;SE	12h;24h	Sobic.001G429300	Sobic.001G429300.1.p	STE_STE11 (MAP3K (MAP kinase kinase kinase) genes, homologous to yeast Ste 11)	PK STE_STE11	0	0	0	0	1.7444	1.47e-44	24h	5
									SORBI_3006G263300	7.55455	8.16821	7.76165	8.32064	7.46189	9.42131	pink	Non-Hub	12746.5	3571.54	9174.93	kMEpink	0.911263	0.911263	255,192,203	NO	None	None	Sobic.006G263300	Sobic.006G263300.1.p	Others transcriptional regulator	Regulator	0	0	0	0	2.096	1.3e-51	24h	5
									SORBI_3002G009900	7.73548	7.42284	7.68717	8.45508	7.71147	9.31912	pink	Non-Hub	12862.4	3533.49	9328.91	kMEtan	0.906559	0.88396	255,192,203	NO	None	None	Sobic.002G009900	Sobic.002G009900.1.p	RLK-Pelle_LRR-XV (receptor-like kinase/Pelle, leucine-rich repeat-XV)	PK RLK-Pelle_LRR-XV	0	0	0	0	1.71796	3.67e-27	24h	5
									SORBI_3010G041700	10.1245	8.80574	10.2148	10.5013	10.1781	12.814	tan	Non-Hub	12984	351.568	12632.4	kMEtan	0.981036	0.981036	210,180,140	NO	None	None	Sobic.010G041700	Sobic.010G041700.2.p	Others transcriptional regulator	Regulator	-1.34629	7.81e-36	0	0	2.66275	6.26e-80	6h+24h	6
									SORBI_3004G216700	8.65704	6.9308	9.15218	10.1235	8.1749	12.0666	tan	Non-Hub	12818.2	350.796	12467.4	kMEtan	0.975383	0.975383	210,180,140	YES	MXE	24h	Sobic.004G216700	Sobic.004G216700.1.p	Pseudo ARR-B transcriptional regulator	Regulator	-1.85909	1.03e-30	0	0	4.00819	1.69e-113	6h+24h	6
									SORBI_3003G385100	9.20714	10.3863	8.46726	9.15817	8.00244	6.32597	greenyellow	Non-Hub	11879.1	1243.5	10635.6	kMEgreenyellow	0.970098	0.970098	173,255,47	NO	None	None	Sobic.003G385100	Sobic.003G385100.1.p	TAZ transcriptional regulator	Regulator	1.19335	1.05e-27	0	0	-1.97288	6.11e-19	6h+24h	6
									SORBI_3001G141900	4.63528	3.41934	4.47844	4.55383	4.35441	6.34152	tan	Non-Hub	13006	349.815	12656.2	kMEtan	0.969415	0.969415	210,180,140	NO	None	None	Sobic.001G141900	Sobic.001G141900.1.p	CMGC_CDKL-Os (Cyclin Dependent Kinase Like, O. sativa-specific)	PK CMGC_CDKL-Os	-2.71254	0.000698	0	0	3.77293	4.68e-15	6h+24h	6
									SORBI_3004G176900	8.75655	7.43949	8.38122	8.49953	8.32383	9.27143	tan	Non-Hub	12931.8	341.098	12590.7	kMEtan	0.912616	0.912616	210,180,140	YES	MXE;SE	12h;24h	Sobic.004G176900	Sobic.004G176900.1.p	STE_STE11 (MAP3K (MAP kinase kinase kinase) genes, homologous to yeast Ste 11)	PK STE_STE11	-1.3583	3.23e-13	0	0	1.00353	1.82e-13	6h+24h	6
									SORBI_3002G394800	9.42627	8.26284	9.43249	7.37648	9.11022	6.87227	black	Non-Hub	12285.7	4339.14	7946.54	kMEblack	0.988446	0.988446	0,0,0	NO	None	None	Sobic.002G394800	Sobic.002G394800.1.p	SWI/SNF-BAF60b transcriptional regulator	Regulator	-1.20235	7.05e-22	-2.14741	6.77e-48	-2.45834	9.01e-45	6h+12h+24h	7
									SORBI_3009G131600	8.28333	7.11729	8.42271	6.38103	7.99888	6.05354	black	Non-Hub	12307.8	4337.48	7970.32	kMEblack	0.988018	0.988018	0,0,0	NO	None	None	Sobic.009G131600	Sobic.009G131600.1.p	mTERF transcriptional regulator	Regulator	-1.25675	5.08e-13	-2.23913	6.59e-34	-2.33637	3.75e-24	6h+12h+24h	7
									SORBI_3009G133400	8.53015	6.94653	8.49877	6.51266	8.25159	5.92444	black	Non-Hub	12318.4	4323.52	7994.89	kMEblack	0.981845	0.981845	0,0,0	NO	None	None	Sobic.009G133400	Sobic.009G133400.1.p	mTERF transcriptional regulator	Regulator	-1.71015	1.84e-22	-2.16539	1.42e-33	-2.78968	1.81e-32	6h+12h+24h	7
									SORBI_3010G264400	10.7078	12.6661	10.7604	12.9616	10.5818	11.5718	blue	Non-Hub	12134.9	4310.8	7824.09	kMEblue	0.979742	0.979742	0,0,255	YES	SE	24h	Sobic.010G264400	Sobic.010G264400.1.p	CAMK_CDPK (calcium-dependent protein kinases)	PK CAMK_CDPK	1.96536	2.96e-145	2.20912	1.22e-170	1.00171	1.08e-22	6h+12h+24h	7
									SORBI_3002G409600	8.93532	11.0234	9.01111	11.1621	8.79194	9.89813	blue	Non-Hub	12143.1	4291.11	7851.96	kMEblue	0.970797	0.970797	0,0,255	NO	None	None	Sobic.002G409600	Sobic.002G409600.1.p	RLK-Pelle_RLCK-VIIa-1 (receptor-like kinase/Pelle, Receptor Like Cytoplasmic Kinase-VIIa-1)	PK RLK-Pelle_RLCK-VIIa-1	2.10367	2.17e-63	2.17765	1.19e-109	1.1467	6.85e-27	6h+12h+24h	7
									SORBI_3002G389800	9.55247	10.9209	9.5625	11.1292	9.2217	10.3095	blue	Non-Hub	12169.2	4276.74	7892.46	kMEblue	0.963562	0.963562	0,0,255	YES	MXE	12h	Sobic.002G389800	Sobic.002G389800.1.p	SNF2 transcriptional regulator	Regulator	1.38533	1.36e-48	1.58258	1.12e-52	1.11786	4.83e-25	6h+12h+24h	7
									SORBI_3005G036500	6.34763	4.93942	6.46186	4.43509	5.52872	4.2906	black	Non-Hub	12319.6	4259.45	8060.15	kMEblack	0.94827	0.94827	0,0,0	NO	None	None	Sobic.005G036500	Sobic.005G036500.1.p	AGC_RSK-2 (Ribosomal S6 Kinases 2)	PK AGC_RSK-2	-1.93571	3.26e-08	-2.91179	6.1e-13	-2.56488	0.000107	6h+12h+24h	7
									SORBI_3002G394400	10.1197	11.4847	10.0371	12.498	9.49914	11.0212	blue	Non-Hub	12165.6	4249.63	7915.97	kMEblue	0.947656	0.947656	0,0,255	YES	SE	12h;24h;6h	Sobic.002G394400	Sobic.002G394400.1.p	IWS1 transcriptional regulator	Regulator	1.37879	1.93e-40	2.47516	9.8e-186	1.558	2.39e-33	6h+12h+24h	7
									SORBI_3001G406000	8.06769	11.4198	8.26296	12.7433	7.20289	10.434	blue	Non-Hub	12201	4237.32	7963.71	kMEblue	0.942303	0.942303	0,0,255	NO	None	None	Sobic.001G406000	Sobic.001G406000.1.p	STE_STE11 (MAP3K (MAP kinase kinase kinase) genes, homologous to yeast Ste 11)	PK STE_STE11	3.39454	3.42e-122	4.51627	3.94e-199	3.41806	1.11e-72	6h+12h+24h	7
									SORBI_3002G117100	4.99874	6.65509	4.5204	6.8053	4.89716	10.1672	pink	Non-Hub	12840.1	3599.13	9240.96	kMEpink	0.923098	0.923098	255,192,203	NO	None	None	Sobic.002G117100	Sobic.002G117100.1.p	CMGC_CDKL-Os (Cyclin Dependent Kinase Like, O. sativa-specific)	PK CMGC_CDKL-Os	2.17197	2.37e-09	3.16921	7.65e-17	6.17447	8.52e-35	6h+12h+24h	7
									SORBI_3002G021200	7.26184	4.53606	7.00844	4.63947	6.83683	5.67562	green	Non-Hub	12686.1	3430.51	9255.62	kMEgreen	0.912249	0.912249	0,255,0	NO	None	None	Sobic.002G021200	Sobic.002G021200.1.p	SNF2 transcriptional regulator	Regulator	-3.712	1.27e-25	-3.1692	2.04e-14	-1.62033	9.54e-06	6h+12h+24h	7
									SORBI_3001G056100	6.10305	9.08547	6.29489	10.0645	5.76413	8.65252	blue	Non-Hub	12268.1	4164.2	8103.87	kMEblue	0.907499	0.907499	0,0,255	NO	None	None	Sobic.001G056100	Sobic.001G056100.1.p	AUX/IAA transcriptional regulator	Regulator	3.23432	8.2e-60	3.97905	8.65e-87	3.41695	2.91e-45	6h+12h+24h	7
									Table S5. Expression profiles of previously reported cold-responsive genes in Sorghum bicolor.
									This table lists cold-related genes showing significant differential expression (padj < 0.01) in the present dataset, consistent with previously described cold-response pathways. Although some of these genes (e.g., SbICE1, SbCBF6, SbERF027) do not meet the strict kME > 0.90 threshold for network hub status, they were prioritized based on their established roles in the cold stress response. Orthol…
									GeneID_Ensembl	Mean_Control_6h	Mean_Cold_6h	Mean_Control_12h	Mean_Cold_12h	Mean_Control_24h	Mean_Cold_24h	moduleColor	isHub	kTotal	kWithin	kOut	bestKME_Mod	bestKME_Value	eigengeneValue	moduleRGB	Has_Splicing	Splicing_Types	Splicing_Conditions	Gene ID	Transcript ID	family name	TFs/Kinases/Regulators	LFC_6h	padj_6h	LFC_12h	padj_12h	LFC_24h	padj_24h	Cluster	Ranking	TranscriptID	InterPro ID(s)	InterPro Short Description(s)	InterPro Description(s)	Nomanclature
									SORBI_3010G172200	4.95311	5.40146	5.46206	8.18789	5.72999	5.7845	pink	Non-Hub	12230.6	2970.75	9259.88	kMEblue	0.616218	0.531103	255,192,203	NO	None	None	NA	NA	NA	NA			3.14502	7.92e-33			NA	NA	EER89960	IPR001128, IPR002401, IPR017972, IPR036396	Cyt_P450, Cyt_P450_E_grp-I, Cyt_P450_CS, Cyt_P450_sf	Cytochrome P450, Cytochrome P450 E-class group I, Cytochrome P450 conserved site, Cytochrome P450 superfamily	Cytochrome P450 79A1 (AtCYP79A2) [uniprot search result Q43135]
									SORBI_3004G283300	3.48263	6.68066	3.37649	6.95873	3.8663	8.86807	pink	Non-Hub	12659.4	3631.33	9028.1	kMEblack	-0.971667	0.944284	255,192,203	NO	None	None	Sobic.004G283300	Sobic.004G283300.1.p	AP2/ERF-ERF transcription factor	TF	5.36965	3.1e-20	5.80239	7.81e-22	8.0607	4.16e-43	NA	NA	KXG31013	IPR001471, IPR016177, IPR036955, IPR045277	AP2/ERF_dom, DNA-bd_dom_sf, AP2/ERF_dom_sf, DRE1A-I	AP2/ERF domain, DNA-binding domain superfamily, AP2/ERF domain superfamily, Dehydration-responsive element-binding protein 1A-I	In light of literature reports, a targeted search was conducted for SbERF027, which was identified and validated in the present dataset, consistent with its established role in stress response
									SORBI_3002G269400	7.14999	10.4904	7.48233	9.638	6.55477	10.4258	pink	Non-Hub	12426.9	3349.03	9077.89	kMEblack	-0.834076	0.774865	255,192,203	NO	None	None	Sobic.002G269400	Sobic.002G269400.1.p	AP2/ERF-ERF transcription factor	TF	3.48155	3.66e-134	2.15786	2.93e-22	4.20841	1.13e-81	NA	NA	EER99213	IPR001471, IPR016177, IPR036955, IPR045277	AP2/ERF_dom, DNA-bd_dom_sf, AP2/ERF_dom_sf, DRE1A-I	AP2/ERF domain, DNA-binding domain superfamily, AP2/ERF domain superfamily, Dehydration-responsive element-binding protein 1A-I	Based on literature reports, SbEREB35 (alternatively designated as SbCBF6) was prioritized for analysis, and its corresponding ortholog was successfully identified and characterized in the present study
									SORBI_3004G211200	11.0954	10.9424	11.4286	10.4676	10.4151	9.25499	black	Non-Hub	11947.1	3966.44	7980.66	kMEpink	-0.819015	0.794845	0,0,0	NO	None	None	Sobic.004G211200	Sobic.004G211200.1.p	C2C2-CO-like transcription factor	TF					-1.20593	2.03e-11	NA	NA	EES05406	IPR000315, IPR010402, IPR045281, IPR049808	Znf_B-box, CCT_domain, CONSTANS-like, CONSTANS-like_Bbox1	B-box-type zinc finger, CCT domain, Zinc finger protein CONSTANS-like, CONSTANS-like B-box-type 1 zinc finger	Based on prior literature, a targeted search was conducted for the B-box (BBX) family, which led to the identification of Sobic.004G211200 in the current dataset, confirming its presence and expression under the studied conditions
									SORBI_3004G216900	3.08896	3.79802	3.07307	4.94123	3.55861	4.80008	pink	Non-Hub	12585.9	3582.79	9003.15	kMEblack	-0.913884	0.911789	255,192,203	NO	None	None	Sobic.004G216900	Sobic.004G216900.1.p	MYB transcription factor	TF			4.22977	3.34e-06	3.98183	0.000134	NA	NA	EES07157	IPR001005, IPR009057, IPR017930, IPR044676	SANT/Myb, Homeodomain-like_sf, Myb_dom, EOBI/EOBII-like_plant	SANT/Myb domain, Homedomain-like superfamily, Myb domain, MYB-like transcription factor EOBI/EOBII-like plant	Prompted by literature reports for the 'Hongke4' cultivar, a targeted search was conducted for MYB62 (Sb04g026210), which was identified as SORBI_3004G216900 (annotated as SbMYB56 according to current nomenclature
									SORBI_3003G214000	9.80732	7.59364	10.6681	5.16523	10.1591	13.2003	green	Non-Hub	13031.8	3280.8	9750.99	kMEgreen	0.801559	0.801559	0,255,0	YES	MXE	24h	NA	NA	NA	NA	-2.30584	3.09e-75	-6.04222	4.2e-164	3.06732	1.7e-119	NA	NA	EES01042	IPR001623, IPR018253, IPR036869	DnaJ_domain, DnaJ_domain_CS, J_dom_sf	DnaJ domain, DnaJ domain conserved site, Chaperone J-domain superfamily	HSP (Following a targeted search based on literature)
									SORBI_3001G300201	11.0898	12.4481	11.2959	13.4694	10.6527	12.4146	blue	Non-Hub	12237.7	4145.16	8092.55	kMEblue	0.895197	0.895197	0,0,255	NO	None	None	NA	NA	NA	NA	1.36606	3.92e-27	2.17461	8.8e-86	1.76229	2.56e-50	NA	NA	OQU92151, OQU92152, OQU92150	IPR011598, IPR031066, IPR036638, IPR047265	bHLH_dom, bHLH_ALC-like_plant, HLH_DNA-bd_sf, PIF1-like_Bhlh	Myc-type bHLH domain, bHLH transcription factors ALC-like plant, HLH DNA-binding superfamily, PIF1-like bHLH transcription factor	PIF7 (At5g61270 in TAIR10 vs Oryza sativa Kitaaake v3.1 vs sorghum v.3.1.1; BLAST: EVALUE: 1.05X10-9, identity = 73 % and Bitsocre = 60.77)
									SORBI_3004G240900	9.51629	10.9694	9.92021	11.5009	8.71627	9.11519	blue	Non-Hub	11867.6	4227.58	7639.99	kMEblue	0.929083	0.929083	0,0,255	NO	None	None	NA	NA	NA	NA	1.45922	7.05e-28	1.59107	6.34e-59			NA	NA	KXG30781, EES05538	IPR004776, IPR014024, IPR051107	Mem_transp_PIN-like, Auxin_eff_plant, Auxin_Efflux_Carrier	Membrane transport PIN-like, Auxin efflux carrier plant type, Auxin Efflux Carrier	PIN3 homolog (LOC_Os01g45550 in Oryza sativa Kitaaake v3.1 vs Sorghum bicolor v.3.1.1; BLAST: EVALUE: 8.24X10-131, identity = 67 % and Bitsocre = 395.201)
									SORBI_3005G131900	4.84997	5.14772	4.26868	5.71682	4.81355	5.95231	pink	Non-Hub	12713.1	3565.58	9147.54	kMEpink	0.900568	0.900568	255,192,203	NO	None	None	Sobic.005G131900	Sobic.005G131900.1.p	bHLH transcription factor	TF			2.32625	9.62e-07	1.95274	3.98e-05	NA	NA	EES08566	IPR011598, IPR036638, IPR051358, IPR054502	bHLH_dom, HLH_DNA-bd_sf, TF_AMS/ICE1/BHLH6-like, bHLH-TF_ACT-like_plant	Myc-type bHLH domain, HLH DNA-binding superfamily, Transcription factor AMS/ICE1/BHLH6-like, Plant bHLH transcription factor ACT-like domain	ICE1 homolog is known as SbbHLH85 (LOC_Os03g04310 in Oryza sativa Kitaaake _v3.1 vs Sorghum bicolor v3.1.1; BLAST: E VALUE= 2.56x10-30, Identity = 39 %, and Bitscore = 121.324)
									SORBI_3002G354900	9.33486	9.67121	9.21354	11.4417	9.05338	11.336	pink	Non-Hub	12558.4	3628.18	8930.18	kMEpink	0.950704	0.950704	255,192,203	NO	None	None	Sobic.002G354900	Sobic.002G354900.1.p	GRAS transcription factor	TF			2.2517	1.47e-87	2.32649	6.18e-98	NA	NA	EER97449	IPR005202	TF_GRAS	Transcription factor GRAS	PAT1 homolog is known as SbGRAS18 (AT5G48150 in TAIR10 vs Sorghum bicolor v3.1.1; BLAST: EVALUE: 0, Identity = 60 %, and Bitscore = 519.235)
